# Supplementary material for: Hydration Status in Geriatric Patients—Subjective Impression or Objective Parameter? The Hydr-Age-Study
Source: Nutrients. 2025 Sep 30;17(19):3129. doi: 10.3390/nu17193129 (PMC12526359; doi:10.3390/nu17193129)
Supplement: Supplementary file 1 [file nutrients-17-03129-s001.zip]

Archive with 1 entries (1 files):
- nutrients-3884557-supplementary.pdf
